# Supplementary material for: Sulfonyl Anthranilic Acid Analogues Display Pan-Serotype Anti-Dengue Activity by Downregulating the Expression of Ribosomal Proteins Encoded by 5′-Terminal Oligopyrimidine Motif-Containing mRNA
Source: J Med Chem. 2026 Mar 10;69(6):7111–41. doi: 10.1021/acs.jmedchem.5c03414 (PMC13036783; doi:10.1021/acs.jmedchem.5c03414)
Supplement: Supplementary file 2 [file jm5c03414_si_002.csv]

Compound	SMILE	EC50 µM (DENV-2)	CC50 µM (Huh-7)
4	O=C(NCC1CCCCC1)C2=CC(OCC3CC3)=CC=C2NS(C4=C(N=CC=C5)C5=CC=C4)(=O)=O	0.3±0.04	>100
5	O=C(NCC1CCCCC1)C2=CC(OC3CCCCC3)=CC=C2NS(C4=C(N=CC=C5)C5=CC=C4)(=O)=O	1.2±0.09	>100
6	O=C(NCC1CCCCC1)C2=CC(NCCC)=CC=C2NS(C3=C(N=CC=C4)C4=CC=C3)(=O)=O	0.3±0.17	>100
7	O=C(NCC1CCCCC1)C2=CC(N3CCCCC3)=CC=C2NS(C4=C(N=CC=C5)C5=CC=C4)(=O)=O	0.05 ± 0.03	>100
8	O=C(NCC1CCCCC1)C2=CC(N3CCOCC3)=CC=C2NS(C4=C(N=CC=C5)C5=CC=C4)(=O)=O	0.2±0.10	>100
9	O=C(NCC1CCCCC1)C2=CC(N3CCSCC3)=CC=C2NS(C4=C(N=CC=C5)C5=CC=C4)(=O)=O	0.1±0.03	>100
10	O=C(NCC1CCCCC1)C2=CC(N3CCN(C)CC3)=CC=C2NS(C4=C(N=CC=C5)C5=CC=C4)(=O)=O	6.0±3.34	>100
11	O=C(NCC1CCCCC1)C2=CC(N3CCC4(OCCO4)CC3)=CC=C2NS(C5=C(N=CC=C6)C6=CC=C5)(=O)=O	5.5±1.84	>100
12	O=C(NCC1CCCCC1)C2=CC(N3CCC(C4=CC=CC=C4)CC3)=CC=C2NS(C5=C(N=CC=C6)C6=CC=C5)(=O)=O	1.3±0.15	>100
13	O=C(NCC1CCCCC1)C2=CC(N3CCC(O)CC3)=CC=C2NS(C4=C(N=CC=C5)C5=CC=C4)(=O)=O	3.4±1.77	>100
14	O=C(NCC1CCCCC1)C2=CC(N3CCC(CCCC4)C4C3)=CC=C2NS(C5=C(N=CC=C6)C6=CC=C5)(=O)=O	1.3±0.35	>100
15	O=C(NCC1CCCCC1)C2=CC(N3CC(C)CC(C)C3)=CC=C2NS(C4=C(N=CC=C5)C5=CC=C4)(=O)=O	0.7±0.26	>100
16	O=C(NCC1CCCCC1)C2=CC(N3CCC(C)CC3)=CC=C2NS(C4=C(N=CC=C5)C5=CC=C4)(=O)=O	0.8±0.12	>100
17	O=C(NCC1=CC=CC=C1)C2=CC(N3CCCCC3)=CC=C2NS(C4=C(N=CC=C5)C5=CC=C4)(=O)=O	0.1 ± 0.02	>100
18	O=C(NCC1=CC=CC=C1O)C2=CC(N3CCCCC3)=CC=C2NS(C4=C(N=CC=C5)C5=CC=C4)(=O)=O	0.6±0.02	>100
19	O=C(NCC1=CC=CC(O)=C1)C2=CC(N3CCCCC3)=CC=C2NS(C4=C(N=CC=C5)C5=CC=C4)(=O)=O	ND	>100
20	O=C(NCC1=CC=C(O)C=C1)C2=CC(N3CCCCC3)=CC=C2NS(C4=C(N=CC=C5)C5=CC=C4)(=O)=O	ND	>100
21	O=C(NCC1=CC=CC=N1)C2=CC(N3CCCCC3)=CC=C2NS(C4=C(N=CC=C5)C5=CC=C4)(=O)=O	ND	>100
22	O=C(NCC1=CC=CN=C1)C2=CC(N3CCCCC3)=CC=C2NS(C4=C(N=CC=C5)C5=CC=C4)(=O)=O	ND	>100
23	O=C(NCC1=CC=CN=C1)C2=CC(N3CCCCC3)=CC=C2NS(C4=C(N=CC=C5)C5=CC=C4)(=O)=O	ND	>100
24	O=C(NCC1=CC=C(S(=O)(N)=O)C=C1)C2=CC(N3CCCCC3)=CC=C2NS(C4=C(N=CC=C5)C5=CC=C4)(=O)=O	ND	>100
25	O=C(NC(CC)CN(C)C)C1=CC(N2CCCCC2)=CC=C1NS(C3=C(N=CC=C4)C4=CC=C3)(=O)=O	ND	>100
26	O=C(NCC1CCN(C)CC1)C2=CC(N3CCCCC3)=CC=C2NS(C4=C(N=CC=C5)C5=CC=C4)(=O)=O	ND	ND
27	O=C(NCC1CCCCC1)C2=CC(N3CCCCC3)=CC=C2N(C)S(C4=C(N=CC=C5)C5=CC=C4)(=O)=O	1.1±0.40	>100
28	O=C(NCC1CCCCC1)C2=CC(N3CCCCC3)=CC=C2NS(C4=C(C=CN=C5)C5=CC=C4)(=O)=O	ND	ND
29	O=C(NCC1CCCCC1)C2=CC(N3CCCCC3)=CC=C2NS(C4=C(N=CC=N5)C5=CC=C4)(=O)=O	0.1±0.06	~100
30	O=C(NCC1CCCCC1)C2=CC(N3CCCCC3)=CC=C2NS(C4=CC=CC5=NON=C45)(=O)=O	ND	ND
31	O=C(NCC1CCCCC1)C2=CC(N3CCCCC3)=CC=C2NS(C4=CC=CC=C4N)(=O)=O	ND	ND
32	O=C(NCC1CCCCC1)C2=CC(N3CCCCC3)=CC=C2NS(C4=CC=CC(C#N)=C4)(=O)=O	ND	ND
33	O=C(NCC1CCCCC1)C2=CC(N3CCCCC3)=CC=C2NS(C4=CC=CN=C4)(=O)=O	ND	ND
34	O=C(NCC1CCCCC1)C2=CC(N3CCCCC3)=CC=C2NC(C4=CC=CC5=C4N=CC=C5)=O	0.3±0.02	~100
35	O=C(NCC1CCCCC1)C2=CC(N3CCCCC3)=CC=C2NC(CC4=CC=CC=N4)=O	ND	ND
36	O=C(NCC1CCCCC1)C2=CC(N3CCCCC3)=CC=C2NC(CC4=CC=CN=C4)=O	ND	ND
37	O=C(NCC1CCCCC1)C2=CC(N3CCCCC3)=CC=C2NC(CC4=CC=NC=C4)=O	0.2±0.07	31.9
